# Supplementary material for: Pre-existing comorbidities and hospitalization for COVID-19 are associated with post-COVID conditions in the U.S. veteran population
Source: Commun Med (Lond). 2025 Oct 24;5:442. doi: 10.1038/s43856-025-01057-5 (PMC12552489; doi:10.1038/s43856-025-01057-5)
Supplement: Supplementary file 1 — Supplementary Data 1 [file 43856_2025_1057_MOESM1_ESM.xlsx]

## Sheet: Sheet1
Month	New U09.9 Diagnosis	Total U09.9 Diagnosis	New COVID-19 Diagnosis	Total COVID-19 Diagnosis	New Death	Total Death	Total COVID-19 Diagnosis, excluding death	Total U09.9 Diagnosis, excluding death	Total Prevalence	Patients at Risk of U09.9 Diagnosis	Incident Rate
							E-G(last month)	C-F(last month)	I/H*100
8/2021	0	0	0	0	0	0	0	0	#DIV/0!	0
9/2021	0	0	0	0	0	0	0	0	#DIV/0!	0
10/2021	336	336	15851	15851	1	1	15851	336	2.11974	15851	2.11974
11/2021	700	1036	16941	32792	83	84	32791	1035	3.15635	32455	2.15683
12/2021	1122	2158	44225	77017	179	263	76933	2075	2.69715	75897	1.47832
1/2022	2582	4740	112225	189242	290	553	188979	4561	2.4135	186821	1.38207
2/2022	2712	7452	23098	212340	607	1160	211787	7162	3.3817	207047	1.30985
3/2022	2255	9707	6640	218980	793	1953	217820	9100	4.17776	210368	1.07193
4/2022	906	10613	7320	226300	694	2647	224347	9820	4.37715	214640	0.422102
5/2022	1076	11689	18419	244719	725	3372	242072	10995	4.54204	231459	0.464877
6/2022	1013	12702	24440	269159	686	4058	265787	11977	4.50624	254098	0.398665
7/2022	1004	13706	29960	299119	783	4841	295061	13020	4.41265	282359	0.355576
8/2022	1321	15027	24411	323530	806	5647	318689	14244	4.46956	304983	0.433139
9/202	1120	16147	15802	339332	935	6582	333685	15341	4.59745	318658	0.351474
10/2022	877	17024	10974	350306	1069	7651	343724	16089	4.68079	327577	0.267723
11/2022	620	17644	13790	364096	1073	8724	356445	16575	4.65009	339421	0.182664
12/2022	701	18345	19878	383974	1198	9922	375250	17272	4.6028	357606	0.196026
1/2023	863	19208	13189	397163	1256	11178	387241	18010	4.65085	368896	0.233941
2/2023	575	19783	8698	405861	1164	12342	394683	18527	4.69415	375475	0.153139
3/2023	549	20332	6159	412020	1317	13659	399678	19168	4.79586	379895	0.144514
4/2023	395	20727	4033	416053	1250	14909	402394	19410	4.82363	382062	0.103386
5/2023	418	21145	2830	418883	1228	16137	403974	19895	4.92482	383247	0.109068
6/2023	291	21436	1657	420540	1153	17290	404403	20208	4.997	383258	0.075928
7/2023	229	21665	226	420766	1043	18333	403476	20512	5.08382	382040	0.0599414
8/2023	201	21866	201	420967	736	19069	402433	20823	5.17428	380969	0.0527602
								Total	5.19423
Incident rate = new U09 diagnosis/ positive patients at risk of U09.9 diagnosis
positive patients at risk of U09.9 Ddiagnosis = total COVID-19 diagnosis this month - total cumulative death previous month - total u09.9 diagnosis last month
